# Supplementary material for: Development of LAT1-Selective Nuclear Medicine Therapeutics Using Astatine-211
Source: Int J Mol Sci. 2024 Nov 18;25(22):12386. doi: 10.3390/ijms252212386 (PMC11594329; doi:10.3390/ijms252212386)
Supplement: Supplementary file 1 [file ijms-25-12386-s001.zip]

Archive with 1 entries (1 files):
- ijms-3308704-supplementary.pdf
